# Supplementary material for: High OCT4 Expression Might Be Associated with an Aggressive Phenotype in Rectal Cancer
Source: Cancers (Basel). 2023 Jul 23;15(14):3740. doi: 10.3390/cancers15143740 (PMC10378144; doi:10.3390/cancers15143740)
Supplement: Supplementary file 1 [file cancers-15-03740-s001.zip]

Archive with 1 entries (1 files):
- cancers-2483103-supplementary.pdf
